# Supplementary material for: Pyroptosis–Ferroptosis Crosstalk Suggests Candidate Molecular Clusters and Immune Remodeling in Peri-Implantitis
Source: Genes (Basel). 2026 Jun 7;17(6):664. doi: 10.3390/genes17060664 (PMC13299357; doi:10.3390/genes17060664)
Supplement: Supplementary file 1 [file genes-17-00664-s001.zip]

Archive with 1 entries (1 files):
- genes-4356227-supplementary.pdf
